# Supplementary material for: Relative synonymous codon usage and codon pair analysis of depression associated genes
Source: Sci Rep. 2024 Feb 12;14:3502. doi: 10.1038/s41598-024-51909-8 (PMC10861588; doi:10.1038/s41598-024-51909-8)
Supplement: Supplementary file 1 — Supplementary Information. [file 41598_2024_51909_MOESM1_ESM.xlsx]

## Sheet: Composition
SEQUENCES \ PARAMETERS	name of the genes	A	C	T	G	%A	%C	%T	%G	%G+C	%G+A	%G+T	%A+T	%A+C	%C+T	A1	C1	T1	G1	%A1	%C1	%T1	%G1	%G1+C1	%G1+A1	%G1+T1	%A1+T1	%A1+C1	%C1+T1	A2	C2	T2	G2	%A2	%C2	%T2	%G2	%G2+C2	%G2+A2	%G2+T2	%A2+T2	%A2+C2	%C2+T2	A3	C3	T3	G3	%A3	%C3
NG_033036.1:c4635-4569,c3790-3622,c2601-2409_Homo_sapiens_angio_associated_migratory_cell_protein_(AAMP),_RefSeqGene_on_chromosome_2	AAMP	95	124	71	139	22.1445	28.9044	16.5501	32.4009	61.3054	54.5455	48.951	38.6946	51.049	45.4545	41	17	35	50	28.6713	24.4755	11.8881	34.965	59.4406	63.6364	46.8531	40.5594	53.1469	36.3636	38	31	41	33	26.5734	28.6713	21.6783	23.0769	51.7483	49.6503	44.7552	48.2517	55.2448	50.3497	16	23	48	56	11.1888	33.5664
NG_016775.1:5164-5286,5937-6064,10847-10902,11203-11294,11489-11535,11780-11878,12188-12331,16908-17028,17348-17472,17609-17669,17814-17904,18101-18194,18280-18347,18496-18577,18700-18784,18916-19140_Homo_sapiens_aladin_WD_repeat_nucleoporin_(AAAS),_RefSeqGene_on_chromosome_12	AKAP9	315	497	384	445	19.1956	30.2864	23.4004	27.1176	57.404	46.3132	50.518	42.596	49.482	53.6868	112	104	166	165	20.4753	30.3473	19.0128	30.1645	60.5119	50.6399	49.1773	39.4881	50.8227	49.3601	113	145	160	129	20.6581	29.2505	26.5082	23.5832	52.8336	44.2413	50.0914	47.1664	49.9086	55.7587	90	135	171	151	16.4534	31.2614
NG_007980.3:5012-5179,46450-46530,48312-48398,62223-62342,84630-84762,85654-85922,87328-87416,87508-87595,89601-89775,90762-90919,91830-91993,92148-92277,96043-96214,98853-98956,100954-101061,107699-107914_Homo_sapiens_ATP_binding_cassette_subfamily_B_member_7_(ABCB7),_RefSeqGene_(LRG_1162)_on_chromosome_X;_nuclear_gene_for_mitochondrial_product	ABCD3	664	449	594	555	29.3546	19.8497	26.2599	24.5358	44.3855	53.8904	50.7958	55.6145	49.2042	46.1096	228	122	145	259	30.2387	19.2308	16.1804	34.3501	53.5809	64.5889	50.5305	46.4191	49.4695	35.4111	214	233	169	138	28.382	22.4138	30.9019	18.3024	40.7162	46.6844	49.2042	59.2838	50.7958	53.3156	222	239	135	158	29.443	17.9045
NG_008865.1:5103-5212,45231-45267,51399-51497,54543-54631,60390-60459,61767-61864,62238-62361,64883-64939,67088-67230,69794-69863,74166-74235,74318-74415,74516-74607,76349-76440,76527-76599,77808-77871,85226-85303,85407-85472,85569-85658,86119-86238,93162-93266,101770-101826,103676-103753_Homo_sapiens_ATP_binding_cassette_subfamily_D_member_3_(ABCD3),_RefSeqGene_on_chromosome_1	ABCB7	581	367	572	460	29.3434	18.5354	28.8889	23.2323	41.7677	52.5758	52.1212	58.2323	47.8788	47.4242	196	126	144	194	29.697	21.8182	19.0909	29.3939	51.2121	59.0909	48.4848	48.7879	51.5152	40.9091	208	221	102	129	31.5152	15.4545	33.4848	19.5455	35	51.0606	53.0303	65	46.9697	48.9394	177	225	121	137	26.8182	18.3333
NG_047030.1:5096-5168,11017-11063,11426-11521,11684-11810,11956-11993,12078-12185,13539-13613,14014-14127,16002-16115,16674-16796,17216-17316,17413-17498,17800-17939,18026-18174,18868-18951,19166-19290,19487-19599,19742-19913,20082-20156,20249-20319,23296-23328,23414-23582,23757-23821,23914-23986,24143-24309_Homo_sapiens_ATP_binding_cassette_subfamily_F_member_1_(ABCF1),_RefSeqGene_on_chromosome_6	ZFR	757	596	422	763	29.8266	23.4831	16.6273	30.063	53.5461	59.8897	46.6903	46.4539	53.3097	40.1103	227	86	222	311	26.8322	26.2411	10.1655	36.7612	63.0024	63.5934	46.9267	36.9976	53.0733	36.4066	369	188	159	130	43.617	18.7943	22.2222	15.3664	34.1608	58.9835	37.5887	65.8392	62.4113	41.0165	161	148	215	322	19.0307	25.4137
NG_030025.1:5225-5341,42783-42950,88847-89023,94999-95013,95743-95843,97096-97236,100770-100870,102128-102208,106850-107026,110347-110433,114305-114490,117343-117518_Homo_sapiens_abl_interactor_1_(ABI1),_RefSeqGene_on_chromosome_10	CTNNB1	447	383	362	335	29.2731	25.0819	23.7066	21.9384	47.0203	51.2115	45.6451	52.9797	54.3549	48.7885	161	69	132	147	31.6306	25.9332	13.556	28.8802	54.8134	60.5108	42.4361	45.1866	57.5639	39.4892	152	104	172	81	29.8625	33.7917	20.4322	15.9136	49.7053	45.776	36.3458	50.2947	63.6542	54.224	134	189	79	107	26.3261	15.5206
NG_017064.1:5203-5352,10164-10257,19066-19167,20821-20927,21947-22047,23143-23221,24798-24972,26787-26860,28064-28139,29573-29643,29897-30016,31632-31760,33696-33775,34484-34610,34855-34932,35532-35660,36252-36324,38018-38118_Homo_sapiens_acyl-CoA_dehydrogenase_family_member_9_(ACAD9),_RefSeqGene_on_chromosome_3;_nuclear_gene_for_mitochondrial_product	AGPS	472	481	393	520	25.2947	25.7771	21.0611	27.8671	53.6442	53.1618	48.9282	46.3558	51.0718	46.8382	189	88	134	211	30.3859	21.5434	14.1479	33.9228	55.4662	64.3087	48.0707	44.5338	51.9293	35.6913	183	193	123	123	29.4212	19.7749	31.0289	19.7749	39.5498	49.1961	50.8039	60.4502	49.1961	50.8039	100	112	224	186	16.0772	36.0129
NG_028985.1:5048-5333,25723-25864,26794-26934,30034-30192,32365-32539,36890-37076,39104-39388,44902-45113_Homo_sapiens_acyl-CoA_binding_domain_containing_3_(ACBD3),_RefSeqGene_on_chromosome_1	ALG8	468	351	299	469	29.4896	22.1172	18.8406	29.5526	51.6698	59.0422	48.3932	48.3302	51.6068	40.9578	108	85	132	204	20.4159	24.9527	16.0681	38.5633	63.5161	58.9792	54.6314	36.4839	45.3686	41.0208	214	112	114	89	40.4537	21.5501	21.172	16.8242	38.3743	57.2779	37.9962	61.6257	62.0038	42.7221	146	102	105	176	27.5992	19.8488
NG_032960.3:12987-13001,13191-13356,18463-18583,21855-21927,30223-30337,33818-33952,35492-35695,38034-38140,42594-42861,45230-45429,48427-48477,49126-49235,56233-56245_Homo_sapiens_acyl-CoA_binding_domain_containing_5_(ACBD5),_RefSeqGene_on_chromosome_10	PABPC1	490	295	368	425	31.052	18.6946	23.3207	26.9328	45.6274	57.9848	50.2535	54.3726	49.7465	42.0152	160	90	95	181	30.4183	18.0608	17.1103	34.4106	52.4715	64.8289	51.5209	47.5285	48.4791	35.1711	190	119	102	115	36.1217	19.3916	22.6236	21.8631	41.2548	57.9848	44.4867	58.7452	55.5133	42.0152	140	159	98	129	26.616	18.6312
NG_016780.2:5147-5166,12275-12372,13924-13950,15074-15119,17305-17475,17727-17764,25538-25621,26307-26410,35083-35156,40347-40414,41552-41663,42433-42523,42697-42782,43211-43298,43447-43597,44309-44397_Homo_sapiens_acyl-CoA_thioesterase_9_(ACOT9),_RefSeqGene_on_chromosome_X;_nuclear_gene_for_mitochondrial_product	DLG1	380	268	358	341	28.2108	19.8961	26.5776	25.3155	45.2116	53.5264	51.8931	54.7884	48.1069	46.4736	137	89	93	130	30.5122	20.7127	19.8218	28.9532	49.6659	59.4655	48.7751	50.3341	51.2249	40.5345	138	140	89	82	30.735	19.8218	31.1804	18.2628	38.0846	48.9978	49.4432	61.9154	50.5568	51.0022	105	129	86	129	23.3853	19.1537
NG_008190.1:5291-5399,5671-5830,10579-10739,26798-26905,28417-28536,28683-28798,30744-30913,32787-32949,33400-33590,34467-34646,34764-34869,35004-35147,35907-36113,37569-37616_Homo_sapiens_acyl-CoA_oxidase_1_(ACOX1),_RefSeqGene_on_chromosome_17	LDHA	537	481	480	485	27.0802	24.2562	24.2057	24.4579	48.7141	51.5381	48.6636	51.2859	51.3364	48.4619	198	106	158	199	29.9546	23.9032	16.0363	30.1059	54.0091	60.0605	46.1422	45.9909	53.8578	39.9395	218	194	138	111	32.9803	20.8775	29.3495	16.7927	37.6702	49.7731	46.1422	62.3298	53.8578	50.2269	121	180	185	175	18.3056	27.9879
NG_012035.1:5097-5139,11998-12071,12169-12282,15272-15333,17112-17217,17359-17436_Homo_sapiens_acid_phosphatase_1_(ACP1),_RefSeqGene_on_chromosome_2	AAMP	146	97	114	120	30.608	20.3354	23.8994	25.1572	45.4927	55.7652	49.0566	54.5073	50.9434	44.2348	52	30	29	48	32.7044	18.239	18.8679	30.1887	48.4277	62.8931	49.0566	51.5723	50.9434	37.1069	58	39	29	33	36.478	18.239	24.5283	20.7547	38.9937	57.2327	45.283	61.0063	54.717	42.7673	36	45	39	39	22.6415	24.5283
NG_008004.1:80619-80685,99512-99775,101770-101981,105925-106024,109598-109744,113916-114191,119035-119232,141542-141672,142447-142581_Homo_sapiens_activin_A_receptor_type_1_(ACVR1),_RefSeqGene_on_chromosome_2	AKAP9	410	345	387	388	26.7974	22.549	25.2941	25.3595	47.9085	52.1569	50.6536	52.0915	49.3464	47.8431	149	103	106	152	29.2157	20.7843	20.1961	29.8039	50.5882	59.0196	50	49.4118	50	40.9804	156	151	99	104	30.5882	19.4118	29.6078	20.3922	39.8039	50.9804	50	60.1961	50	49.0196	105	133	140	132	20.5882	27.451
NG_022926.1:5078-5168,28599-28838,29661-29909,34303-34533,36020-36142,37333-37500,38526-38682,40152-40276,45197-45327,47319-47444_Homo_sapiens_activin_A_receptor_type_1B_(ACVR1B),_RefSeqGene_on_chromosome_12	ABCD3	372	424	389	456	22.6691	25.8379	23.7051	27.7879	53.6258	50.457	51.493	46.3742	48.507	49.543	136	103	130	178	24.8629	23.766	18.83	32.5411	56.3071	57.404	51.3711	43.6929	48.6289	42.596	156	166	111	114	28.5192	20.2925	30.3473	20.841	41.1335	49.3601	51.1883	58.8665	48.8117	50.6399	80	120	183	164	14.6252	33.4552
NG_052860.1:408-507,874-1046_Homo_sapiens_adiponectin_receptor_1_(ADIPOR1),_RefSeqGene_on_chromosome_1	ABCB7	66	78	59	70	24.1758	28.5714	21.6117	25.641	54.2125	49.8168	47.2527	45.7875	52.7473	50.1832	19	17	29	26	20.8791	31.8681	18.6813	28.5714	60.4396	49.4505	47.2527	39.5604	52.7473	50.5495	31	26	19	15	34.0659	20.8791	28.5714	16.4835	37.3626	50.5495	45.0549	62.6374	54.9451	49.4505	16	16	30	29	17.5824	32.967
NG_030484.2:5095-5159,54580-54654,78354-78407,168483-168561,247957-248129,252287-252395,379072-379242,443098-443133,454195-454309,523999-524085,562137-562261_Homo_sapiens_adenosine_kinase_(ADK),_RefSeqGene_on_chromosome_10	ZFR	344	214	279	252	31.5886	19.6511	25.6198	23.1405	42.7916	54.7291	48.7603	57.2084	51.2397	45.2709	113	59	64	127	31.1295	17.6309	16.2534	34.9862	52.6171	66.1157	51.2397	47.3829	48.7603	33.8843	134	100	85	44	36.9146	23.416	27.5482	12.1212	35.5372	49.0358	39.6694	64.4628	60.3306	50.9642	97	120	65	81	26.7218	17.9063
NG_030340.1:31474-31596,33722-34516,36441-36485,41456-41542,64259-64295,66176-66221,69022-69076,69522-69559,70271-70433,71423-72340,75545-75633,76259-76499,79490-79584,80503-80566,80681-80817,81071-81142,82260-82353,83544-83587,85103-85323,87477-87604_Homo_sapiens_AF4/FMR2_family_member_4_(AFF4),_RefSeqGene_on_chromosome_5	CTNNB1	1151	843	726	772	32.9611	24.1409	20.7904	22.1077	46.2486	55.0687	42.8981	53.7514	57.1019	44.9313	394	214	256	300	33.8488	21.9931	18.3849	25.7732	47.7663	59.622	44.1581	52.2337	55.8419	40.378	431	169	348	216	37.0275	29.8969	14.5189	18.5567	48.4536	55.5842	33.0756	51.5464	66.9244	44.4158	326	343	239	256	28.0069	20.5326
NG_027822.1:5383-5592,9034-9136,10157-10359,11172-11336,14147-14335,20963-21293,22777-22888,23552-23603,27322-27423,28581-28746,30130-30212,34232-34359,36319-36418,37668-37868_Homo_sapiens_angiogenic_factor_with_G-patch_and_FHA_domains_1_(AGGF1),_RefSeqGene_on_chromosome_5	AGPS	752	406	496	491	35.0583	18.9277	23.1235	22.8904	41.8182	57.9487	46.014	58.1818	53.986	42.0513	222	113	143	237	31.049	20	15.8042	33.1469	53.1469	64.1958	48.951	46.8531	51.049	35.8042	306	139	156	114	42.7972	21.8182	19.4406	15.9441	37.7622	58.7413	35.3846	62.2378	64.6154	41.2587	224	244	107	140	31.3287	14.965
NG_012630.2:21274-21408,22647-22722,24296-24445,25272-25384,25865-26072,26165-26252,26354-26471,31169-31363,35638-35769_Homo_sapiens_adenosylhomocysteinase_(AHCY),_RefSeqGene_on_chromosome_20	ALG8	268	344	237	366	22.0576	28.3128	19.5062	30.1235	58.4362	52.1811	49.6296	41.5638	50.3704	47.8189	118	52	88	147	29.1358	21.7284	12.8395	36.2963	58.0247	65.4321	49.1358	41.9753	50.8642	34.5679	131	121	82	71	32.3457	20.2469	29.8765	17.5309	37.7778	49.8765	47.4074	62.2222	52.5926	50.1235	19	64	174	148	4.69136	42.963
NG_008969.1:5126-5224,8973-9152,11234-11422,12005-12181,12283-12424,12755-12960_Homo_sapiens_aryl_hydrocarbon_receptor_interacting_protein_(AIP),_RefSeqGene_(LRG_460)_on_chromosome_11	PABPC1	230	289	159	315	23.1621	29.1037	16.0121	31.7221	60.8258	54.8842	47.7341	39.1742	52.2659	45.1158	74	39	98	120	22.3565	29.6073	11.7825	36.2538	65.861	58.6103	48.0363	34.139	51.9637	41.3897	128	87	60	56	38.6707	18.1269	26.284	16.9184	35.0453	55.5891	43.2024	64.9547	56.7976	44.4109	28	33	131	139	8.45921	39.577
NG_016269.1:5064-5156,17325-17450,20189-20299,20431-20525,27298-27370,28490-28685,31059-31063_Homo_sapiens_adenylate_kinase_2_(AK2),_RefSeqGene_(LRG_133)_on_chromosome_1;_nuclear_gene_for_mitochondrial_product	DLG1	186	187	140	186	26.6094	26.7525	20.0286	26.6094	53.3619	53.2189	46.6381	46.6381	53.3619	46.7811	69	32	53	79	29.6137	22.7468	13.7339	33.9056	56.6524	63.5193	47.6395	43.3476	52.3605	36.4807	71	64	60	38	30.4721	25.7511	27.4678	16.309	42.0601	46.7811	43.7768	57.9399	56.2232	53.2189	46	44	74	69	19.7425	31.7597
NG_028041.1:24478-24538,27737-27909,28507-28625,33948-34068_Homo_sapiens_adenylate_kinase_3_(AK3),_RefSeqGene_on_chromosome_9;_nuclear_gene_for_mitochondrial_product	LDHA	147	115	109	103	31.0127	24.2616	22.9958	21.73	45.9916	52.7426	44.7257	54.0084	55.2743	47.2574	49	20	44	45	31.0127	27.8481	12.6582	28.481	56.3291	59.4937	41.1392	43.6709	58.8608	40.5063	57	42	37	22	36.0759	23.4177	26.5823	13.9241	37.3418	50	40.5063	62.6582	59.4937	50	41	47	34	36	25.9494	21.519
NG_046946.1:4217-4312,4399-4707_Homo_sapiens_A-kinase_anchoring_protein_8_(AKAP8),_RefSeqGene_on_chromosome_19	COPA	77	129	41	158	19.0123	31.8519	10.1235	39.0123	70.8642	58.0247	49.1358	29.1358	50.8642	41.9753	22	9	39	65	16.2963	28.8889	6.66667	48.1481	77.037	64.4444	54.8148	22.963	45.1852	35.5556	45	26	38	26	33.3333	28.1481	19.2593	19.2593	47.4074	52.5926	38.5185	52.5926	61.4815	47.4074	10	6	52	67	7.40741	38.5185
NG_011623.1:5226-5273,37837-38094,44415-44459,56284-56337,57011-57181,58747-58902,59729-59926,64974-67361,76555-76768,78375-78454,80255-80393,81143-81228,86364-86478,86940-87135,94021-94117,95638-95730,102545-102898,104800-105024,106172-106312,106794-106897,109134-109339,116852-117084,125386-125548,126400-126612,129357-129589,130553-130672,134156-134332,135031-135135,140981-141133,141822-142001,1…	PGK1	4599	1868	2673	2584	39.2272	15.9331	22.7994	22.0403	37.9734	61.2675	44.8396	62.0266	55.1604	38.7325	1237	573	848	1250	31.653	21.6991	14.6622	31.9857	53.6847	63.6387	46.6479	46.3153	53.3521	36.3613	1770	1023	623	492	45.2917	15.9417	26.1771	12.5896	28.5312	57.8813	38.7666	71.4688	61.2334	42.1187	1592	1077	397	842	40.7369	10.1586
NG_030417.1:5297-5518,6300-6380,8673-8777,11134-11214,13184-13327_Homo_sapiens_A-kinase_interacting_protein_1_(AKIP1),_RefSeqGene_on_chromosome_11	HNRNPA1	163	156	126	188	25.7504	24.6445	19.9052	29.6998	54.3444	55.4502	49.6051	45.6556	50.3949	44.5498	48	35	49	79	22.7488	23.2227	16.5877	37.4408	60.6635	60.1896	54.0284	39.3365	45.9716	39.8104	66	45	56	44	31.2796	26.5403	21.327	20.8531	47.3934	52.1327	42.1801	52.6066	57.8199	47.8673	49	46	51	65	23.2227	24.1706
NG_012188.1:8102-8147,20529-20657,23975-24086,24946-25093,25538-25669,25742-25807,26765-26833,27165-27290,27366-27494,27653-27867,28293-28380,29898-30000,30325-30404_Homo_sapiens_AKT_serine/threonine_kinase_1_(AKT1),_RefSeqGene_(LRG_721)_on_chromosome_14	MGP	322	422	260	439	22.3146	29.2446	18.018	30.4227	59.6674	52.7374	48.4407	40.3326	51.5593	47.2626	125	78	118	160	25.9875	24.5322	16.2162	33.264	57.7963	59.2516	49.4802	42.2037	50.5198	40.7484	174	132	94	81	36.1746	19.5426	27.4428	16.8399	36.3825	53.0146	44.2827	63.6175	55.7173	46.9854	23	50	210	198	4.7817	43.659
NG_008716.1:12780-12892,14170-14220,14716-14812,15406-15541,15663-15746,15846-15934,16511-16566,16653-16740,16815-16901,17233-17362,17978-18039_Homo_sapiens_aminolevulinate_dehydratase_(ALAD),_RefSeqGene_on_chromosome_9	MLH1	199	294	204	296	20.0403	29.6073	20.5438	29.8087	59.4159	49.8489	50.3525	40.5841	49.6475	50.1511	65	51	89	126	19.6375	26.8882	15.4079	38.0665	64.9547	57.7039	53.4743	35.0453	46.5257	42.2961	86	95	84	66	25.9819	25.3776	28.7009	19.9396	45.3172	45.9215	48.6405	54.6828	51.3595	54.0785	48	58	121	104	14.5015	36.5559
NG_007095.2:5222-5374,7797-8028,8797-8882,12616-12824,13995-14112,17377-17518,19583-19749,21198-21297,27971-28206,31808-31822_Homo_sapiens_aldehyde_dehydrogenase_3_family_member_A2_(ALDH3A2),_RefSeqGene_on_chromosome_17	ACOX1	413	303	388	354	28.3265	20.7819	26.6118	24.2798	45.0617	52.6063	50.8916	54.9383	49.1084	47.3937	147	72	113	154	30.2469	23.251	14.8148	31.6872	54.9383	61.9342	46.5021	45.0617	53.4979	38.0658	158	160	89	79	32.5103	18.3128	32.9218	16.2551	34.5679	48.7654	49.177	65.4321	50.823	51.2346	108	156	101	121	22.2222	20.7819
NG_012256.1:5106-5286,8267-8412,20554-20683,21423-21557,22981-23177,24082-24222,34214-34402,34651-34738,36214-36355,38534-38646,40520-40614_Homo_sapiens_aldehyde_dehydrogenase_9_family_member_A1_(ALDH9A1),_RefSeqGene_on_chromosome_1	AFF4	391	345	397	424	25.1124	22.158	25.4978	27.2319	49.3899	52.3443	52.7296	50.6101	47.2704	47.6557	136	95	93	195	26.2042	17.9191	18.3044	37.5723	55.4913	63.7765	55.8767	44.5087	44.1233	36.2235	137	153	127	102	26.3969	24.4701	29.4798	19.6532	44.1233	46.0501	49.1329	55.8767	50.8671	53.9499	118	149	125	127	22.736	24.0848
NG_008926.1:5066-5160,17218-17296,20440-20633,23480-23589,25405-25472,30262-30388,30665-30768,31884-32004,35073-35212,37708-37847,40201-40298,40602-40674,43459-43690_Homo_sapiens_ALG8_alpha-1,3-glucosyltransferase_(ALG8),_RefSeqGene_on_chromosome_11	FECH	372	365	539	305	23.5294	23.0867	34.0923	19.2916	42.3782	42.821	53.3839	57.6218	46.6161	57.179	129	157	121	120	24.4782	22.9602	29.7913	22.7704	45.7306	47.2486	52.5617	54.2694	47.4383	52.7514	120	211	120	76	22.7704	22.7704	40.038	14.4213	37.1917	37.1917	54.4592	62.8083	45.5408	62.8083	123	171	124	109	23.3397	23.5294
NG_009210.1:1-101,478-1660_Homo_sapiens_ALG9_alpha-1,2-mannosyltransferase_(ALG9),_RefSeqGene_on_chromosome_11	RPS27A	344	278	391	271	26.7913	21.6511	30.4517	21.1059	42.757	47.8972	51.5576	57.243	48.4424	52.1028	114	98	110	106	26.6355	25.7009	22.8972	24.7664	50.4673	51.4019	47.6636	49.5327	52.3364	48.5981	132	142	84	70	30.8411	19.6262	33.1776	16.3551	35.9813	47.1963	49.5327	64.0187	50.4673	52.8037	98	151	84	95	22.8972	19.6262
NG_008968.1:5048-5307,32527-32616,46585-46675,49022-49142,49238-49312,53223-53294,54665-54744,57804-57884,74151-74276,80674-80782,94317-94444,105406-105457,109947-110023,111876-111988,117764-117833,120228-120289,126077-126166,133527-133626,136006-136063,150332-150453_Homo_sapiens_alkylglycerone_phosphate_synthase_(AGPS),_RefSeqGene_on_chromosome_2	AAAS	582	375	518	502	29.4385	18.9681	26.2013	25.392	44.3601	54.8306	51.5933	55.6399	48.4067	45.1694	188	123	119	229	28.5281	18.0577	18.6646	34.7496	52.8073	63.2777	53.4143	47.1927	46.5857	36.7223	207	171	150	131	31.4112	22.7618	25.9484	19.8786	42.6404	51.2898	45.827	57.3596	54.173	48.7102	187	224	106	142	28.3763	16.085
NG_007468.1:6311-6377,11450-11797,13176-13332,14055-14137,14322-14458,14991-15267,15982-16006,16190-16253_Homo_sapiens_basigin_(Ok_blood_group)_(BSG),_RefSeqGene_(LRG_816)_on_chromosome_19	GSTO1	228	381	180	369	19.6891	32.9016	15.544	31.8653	64.7668	51.5544	47.4093	35.2332	52.5907	48.4456	88	58	95	145	22.7979	24.6114	15.0259	37.5648	62.1762	60.3627	52.5907	37.8238	47.4093	39.6373	116	98	93	79	30.0518	24.0933	25.3886	20.4663	44.5596	50.5181	45.8549	55.4404	54.1451	49.4819	24	24	193	145	6.21762	50
NG_023386.1:5234-5299,18096-18210,21779-21876,22656-22730,23100-23204,23553-23654,24312-24398,24488-24550_Homo_sapiens_CD81_molecule_(CD81),_RefSeqGene_(LRG_142)_on_chromosome_11	LARS2	136	207	168	200	19.128	29.1139	23.6287	28.1294	57.2433	47.2574	51.7581	42.7567	48.2419	52.7426	65	48	44	80	27.4262	18.5654	20.2532	33.7553	52.3207	61.1814	54.0084	47.6793	45.9916	38.8186	62	92	41	42	26.1603	17.2996	38.8186	17.7215	35.0211	43.8819	56.5401	64.9789	43.4599	56.1181	9	28	122	78	3.79747	51.4768
NG_065324.1:5587-6632,14394-15278,34072-34248,36266-36405,38039-38209,44765-44954,53220-53276,55044-55145,59246-59323,60955-61071,63471-63602,68189-68400,69379-69831,74119-74831_Homo_sapiens_cyclin_dependent_kinase_12_(CDK12),_RefSeqGene_(LRG_1413)_on_chromosome_17	FUS	1316	1191	902	1064	29.421	26.6264	20.1654	23.7872	50.4136	53.2081	43.9526	49.5864	56.0474	46.7919	433	239	415	404	29.0409	27.8337	16.0295	27.0959	54.9296	56.1368	43.1254	45.0704	56.8746	43.8632	480	284	437	290	32.1932	29.3092	19.0476	19.45	48.7592	51.6432	38.4977	51.2408	61.5023	48.3568	403	379	339	370	27.0288	22.7364
NG_052965.1:5283-6493,42240-42899,52135-52305,54002-54141,56502-56672,100477-100666,102462-102518,117467-117568,117664-117741,132646-132762,133361-133492,142767-142972,147426-147878,148771-149621_Homo_sapiens_cyclin_dependent_kinase_13_(CDK13),_RefSeqGene_on_chromosome_7	GCLC	1269	1181	901	1188	27.9577	26.0189	19.8502	26.1732	52.1921	54.1309	46.0234	47.8079	53.9766	45.8691	422	229	406	456	27.8916	26.8341	15.1355	30.1388	56.9729	58.0304	45.2743	43.0271	54.7257	41.9696	463	282	418	350	30.6015	27.6272	18.6385	23.1328	50.7601	53.7343	41.7713	49.2399	58.2287	46.2657	384	390	357	382	25.38	23.5955
NG_029854.1:34081-35325_Homo_sapiens_carbohydrate_sulfotransferase_12_(CHST12),_RefSeqGene_on_chromosome_7	ACVR1B	228	435	200	382	18.3133	34.9398	16.0643	30.6827	65.6225	48.996	46.747	34.3775	53.253	51.004	90	71	135	119	21.6867	32.5301	17.1084	28.6747	61.2048	50.3614	45.7831	38.7952	54.2169	49.6386	127	115	86	87	30.6024	20.7229	27.7108	20.9639	41.6867	51.5663	48.6747	58.3133	51.3253	48.4337	11	14	214	176	2.6506	51.5663
NG_029799.1:5176-6636_Homo_sapiens_carbohydrate_sulfotransferase_7_(CHST7),_RefSeqGene_on_chromosome_X	INTS3	196	512	229	524	13.4155	35.0445	15.6742	35.8658	70.9103	49.2813	51.54	29.0897	48.46	50.7187	56	66	177	188	11.499	36.345	13.5524	38.6037	74.9487	50.1027	52.1561	25.0513	47.8439	49.8973	113	125	121	128	23.2033	24.846	25.6674	26.2834	51.1294	49.4867	51.9507	48.8706	48.0493	50.5133	27	38	214	208	5.54415	43.9425
NG_042060.1:8248-11041,23235-23384,23470-23704,23784-23913,24009-24191,24274-24439,25352-25554,25645-25870,26312-26415,26697-27930,28022-28209,28550-28671,28764-28930,29030-29323,29420-29745,30056-30300,30399-30553,30637-30768,31068-31199,31288-31655_Homo_sapiens_capicua_transcriptional_repressor_(CIC),_RefSeqGene_(LRG_999)_on_chromosome_19	NPC2	1339	2757	1189	2269	17.7257	36.4972	15.74	30.0371	66.5343	47.7628	45.7771	33.4657	54.2229	52.2372	470	312	817	919	18.6656	32.4464	12.3908	36.4972	68.9436	55.1628	48.888	31.0564	51.112	44.8372	515	441	1017	545	20.4527	40.3892	17.5139	21.6442	62.0334	42.0969	39.1581	37.9666	60.8419	57.9031	354	436	923	805	14.0588	36.6561
NG_008655.1:5134-5201,7525-7684,9354-9477,9906-10024,11437-11669,13965-14087,14855-14999,15092-15190,15323-15490_Homo_sapiens_cathepsin_D_(CTSD),_RefSeqGene_on_chromosome_11	B2M	236	404	232	367	19.0476	32.6069	18.7248	29.6207	62.2276	48.6683	48.3454	37.7724	51.6546	51.3317	101	75	98	139	24.4552	23.7288	18.1598	33.6562	57.385	58.1114	51.816	42.615	48.184	41.8886	115	122	103	73	27.845	24.9395	29.54	17.6755	42.615	45.5206	47.2155	57.385	52.7845	54.4794	20	35	203	155	4.84262	49.1525
NG_029881.1:13793-13879,14013-14086,16326-16455,21037-21147,22158-22212,23508-23618,26241-26351,26895-27005,27965-28075,29435-29490,31827-31896,35546-35694,37686-37775,39596-39773,40142-40213,41521-41657_Homo_sapiens_cortactin_(CTTN),_RefSeqGene_on_chromosome_11	ILK	454	387	279	533	27.4652	23.412	16.8784	32.2444	55.6564	59.7096	49.1228	44.3436	50.8772	40.2904	129	87	100	235	23.412	18.1488	15.7895	42.6497	60.7985	66.0617	58.4392	39.2015	41.5608	33.9383	245	91	114	101	44.4646	20.6897	16.5154	18.3303	39.02	62.7949	34.8457	60.98	65.1543	37.2051	80	101	173	197	14.5191	31.3975
NG_013230.4:45404-45688,65666-68068_Homo_sapiens_dystroglycan_1_(DAG1),_RefSeqGene_(LRG_854)_on_chromosome_3	CHST7	615	870	511	692	22.8795	32.3661	19.0104	25.744	58.1101	48.6235	44.7545	41.8899	55.2455	51.3765	261	107	248	280	29.1295	27.6786	11.942	31.25	58.9286	60.3795	43.192	41.0714	56.808	39.6205	230	226	301	139	25.6696	33.5938	25.2232	15.5134	49.1071	41.183	40.7366	50.8929	59.2634	58.817	124	178	321	273	13.8393	35.8259
NG_046987.1:5130-5315,13443-13503,15572-15702,17061-17219,18291-18411,19347-19536,28912-29038,31852-32014,33492-33576,46715-46813,55855-55942,59773-59861,62973-63438,178422-178541,181291-181452,192129-192185,257849-257994,280222-280399_Homo_sapiens_DEAD-box_helicase_10_(DDX10),_RefSeqGene_on_chromosome_11	ELAC2	920	481	591	636	35.0076	18.3029	22.4886	24.2009	42.5038	59.2085	46.6895	57.4962	53.3105	40.7915	284	125	174	293	32.4201	19.863	14.2694	33.4475	53.3105	65.8676	47.7169	46.6895	52.2831	34.1324	366	222	158	130	41.7808	18.0365	25.3425	14.8402	32.8767	56.621	40.1826	67.1233	59.8174	43.379	270	244	149	213	30.8219	17.0091
NG_029642.1:5104-5390,10061-10211,11842-11941,12768-12901,13191-13256,15404-15545,16295-16455,16539-16711,17210-17320,17570-17631,19226-19285,23226-23468,24901-25406_Homo_sapiens_DEAD-box_helicase_17_(DDX17),_RefSeqGene_on_chromosome_22	ZXDA	572	526	488	610	26.0474	23.9526	22.2222	27.7778	51.7304	53.8251	50	48.2696	50	46.1749	194	103	184	251	26.5027	25.1366	14.071	34.2896	59.4262	60.7923	48.3607	40.5738	51.6393	39.2077	218	158	182	174	29.7814	24.8634	21.5847	23.7705	48.6339	53.5519	45.3552	51.3661	54.6448	46.4481	160	227	160	185	21.8579	21.8579
NG_029099.1:6373-6391,7100-7231,20732-20898,108988-109152,141839-141937,153781-153834,160809-160859,163313-163437,165186-165355,166899-167035,172906-173050,184047-184167,187494-187650,198572-198674,212551-212665,217821-217997,222460-222526,226892-226991,234317-234358,236823-236873,237768-237869,238129-238301,243579-243688,251909-252000,258848-258954_Homo_sapiens_discs_large_MAGUK_scaffold_protein…	NDUFA4	931	545	699	606	33.4772	19.5973	25.1348	21.7907	41.388	55.2679	46.9256	58.612	53.0744	44.7321	292	141	185	309	31.4995	19.9569	15.2104	33.3333	53.2902	64.8328	48.5437	46.7098	51.4563	35.1672	332	240	203	152	35.8145	21.8986	25.89	16.397	38.2956	52.2114	42.2869	61.7044	57.7131	47.7886	307	318	157	145	33.1176	16.9364
NG_030313.1:5064-5126,5701-5734,8696-8744,12205-12257,12385-12459,13007-13062,14166-14277,15944-16096,16458-16534,17422-17519,21479-21609,23033-23106,23399-23482,24176-24343,25306-25440_Homo_sapiens_dihydrolipoamide_S-succinyltransferase_(DLST),_RefSeqGene_on_chromosome_14;_nuclear_gene_for_mitochondrial_product	AAMP	341	343	310	368	25.0367	25.1836	22.7606	27.0191	52.2026	52.0558	49.7797	47.7974	50.2203	47.9442	124	55	99	176	27.3128	21.8062	12.1145	38.7665	60.5727	66.0793	50.8811	39.4273	49.1189	33.9207	115	128	136	75	25.3304	29.9559	28.1938	16.5198	46.4758	41.8502	44.7137	53.5242	55.2863	58.1498	102	127	108	117	22.467	23.7885
NG_032933.1:8127-8168,10862-11007,11854-11914,13103-13169,13732-13856,14548-14667,15692-15803,16810-16921,17945-18019,19120-19282_Homo_sapiens_EI24_autophagy_associated_transmembrane_protein_(EI24),_RefSeqGene_on_chromosome_11	ACAD9	232	247	311	233	22.6784	24.1447	30.4008	22.7761	46.9208	45.4545	53.1769	53.0792	46.8231	54.5455	91	84	86	80	26.6862	25.2199	24.6334	23.4604	48.6804	50.1466	48.0938	51.3196	51.9062	49.8534	78	127	68	68	22.8739	19.9413	37.2434	19.9413	39.8827	42.8152	57.1848	60.1173	42.8152	57.1848	63	100	93	85	18.4751	27.2727
NG_009090.2:19859-20066,22036-22295,22506-22744,24133-24334,26646-26790,26897-27000,28392-28730,32843-32998,33195-33314,33929-34079,34177-34298,35499-35538,35818-35969_Homo_sapiens_junction_plakoglobin_(JUP),_RefSeqGene_(LRG_401)_on_chromosome_17	DDB1	471	747	374	646	21.0456	33.378	16.7113	28.8651	62.2431	49.9106	45.5764	37.7569	54.4236	50.0894	205	77	219	245	27.4799	29.3566	10.3217	32.8418	62.1984	60.3217	43.1635	37.8016	56.8365	39.6783	232	213	190	111	31.0992	25.4692	28.5523	14.8794	40.3485	45.9786	43.4316	59.6515	56.5684	54.0214	34	84	338	290	4.55764	45.3083
NG_015808.1:5118-5362,5944-5994,6133-6203,7233-7297,8569-8626,9790-9858,11283-11402,12394-12452,17086-17144,17240-17312,17964-18076,19491-19586,20486-20624,20706-20791,22791-22909,24557-24653,26380-26518,27087-27125,27253-27362,28003-28102,28181-28301,28562-28640,29234-29378,30020-30247_Homo_sapiens_elaC_ribonuclease_Z_2_(ELAC2),_RefSeqGene_on_chromosome_17	CD63	588	686	496	711	23.7001	27.6501	19.9919	28.6578	56.3079	52.3579	48.6497	43.6921	51.3503	47.6421	205	121	236	265	24.7884	28.5369	14.6312	32.0435	60.5804	56.8319	46.6747	39.4196	53.3253	43.1681	246	228	185	168	29.7461	22.37	27.5695	20.3144	42.6844	50.0605	47.8839	57.3156	52.1161	49.9395	137	147	265	278	16.5659	32.0435
NG_008175.1:5118-5184,11539-11683,18373-18492,20198-20346,25157-25291,28758-28864,32495-32593,36786-36893,37314-37478,40364-40423,40892-41026_Homo_sapiens_ferrochelatase_(FECH),_RefSeqGene_(LRG_1080)_on_chromosome_18;_nuclear_gene_for_mitochondrial_product	JAGN1	346	336	283	325	26.8217	26.0465	21.938	25.1938	51.2403	52.0155	47.1318	48.7597	52.8682	47.9845	125	76	109	120	29.0698	25.3488	17.6744	27.907	53.2558	56.9767	45.5814	46.7442	54.4186	43.0233	132	115	101	82	30.6977	23.4884	26.7442	19.0698	42.5581	49.7674	45.814	57.4419	54.186	50.2326	89	92	126	123	20.6977	29.3023
NG_047103.1:244-654_Homo_sapiens_FGF1_intracellular_binding_protein_(FIBP),_RefSeqGene_on_chromosome_11	BCAP31	94	148	70	99	22.871	36.0097	17.0316	24.0876	60.0973	46.9586	41.1192	39.9027	58.8808	53.0414	36	17	46	38	26.2774	33.5766	12.4088	27.7372	61.3139	54.0146	40.146	38.6861	59.854	45.9854	33	27	48	29	24.0876	35.0365	19.708	21.1679	56.2044	45.2555	40.8759	43.7956	59.1241	54.7445	25	26	54	32	18.2482	39.4161
NG_008644.1:5187-5271,6421-6465,6573-6612,9626-9683,11121-11224,17157-17221,17869-17976,18357-18487,18778-18846,27078-27187,41963-42070,53220-53313,55375-55531,70001-70055,71396-71451,80268-80481,86001-86138,86650-86797_Homo_sapiens_factor_interacting_with_PAPOLA_and_CPSF1_(FIP1L1),_RefSeqGene_on_chromosome_4	HAGH	577	383	374	451	32.3249	21.4566	20.9524	25.2661	46.7227	57.591	46.2185	53.2773	53.7815	42.409	178	73	129	215	29.916	21.6807	12.2689	36.1345	57.8151	66.0504	48.4034	42.1849	51.5966	33.9496	206	88	159	142	34.6218	26.7227	14.7899	23.8655	50.5882	58.4874	38.6555	49.4118	61.3445	41.5126	193	213	95	94	32.437	15.9664
NG_008879.1:6888-7008,7289-7358,7457-7547,7878-7956,9991-10043,10129-10182,10266-10368,10472-10555,11249-11346,11437-11634,11826-11858_Homo_sapiens_FtsJ_RNA_2'-O-methyltransferase_1_(FTSJ1),_RefSeqGene_on_chromosome_X	ALAD	207	303	194	280	21.0366	30.7927	19.7154	28.4553	59.248	49.4919	48.1707	40.752	51.8293	50.5081	71	50	100	107	21.6463	30.4878	15.2439	32.622	63.1098	54.2683	47.8659	36.8902	52.1341	45.7317	99	87	77	65	30.1829	23.4756	26.5244	19.8171	43.2927	50	46.3415	56.7073	53.6585	50	37	57	126	108	11.2805	38.4146
NG_008667.1:c4816-4784,c3348-3176,c2304-2217,c2074-1995,c1053-1008_Homo_sapiens_galactosamine_(N-acetyl)-6-sulfatase_(GALNS),_RefSeqGene_on_chromosome_16	HDAC1	105	117	85	113	25	27.8571	20.2381	26.9048	54.7619	51.9048	47.1429	45.2381	52.8571	48.0952	45	27	26	42	32.1429	18.5714	19.2857	30	48.5714	62.1429	49.2857	51.4286	50.7143	37.8571	49	46	28	17	35	20	32.8571	12.1429	32.1429	47.1429	45	67.8571	55	52.8571	11	12	63	54	7.85714	45
NG_012071.2:5485-5634,27603-27715,29170-29352,33908-34021,35633-35691,35793-35926,40880-40954,41419-41535,42512-42650,43105-43217,44235-44327,44634-44738,49617-49698,49780-49883,49965-50085,51163-51374_Homo_sapiens_glutamate-cysteine_ligase_catalytic_subunit_(GCLC),_RefSeqGene_(LRG_1166)_on_chromosome_6	YY1	580	394	474	466	30.303	20.5852	24.7649	24.3469	44.9321	54.6499	49.1118	55.0679	50.8882	45.3501	198	121	122	197	31.0345	19.1223	18.9655	30.8777	50	61.9122	49.8433	50	50.1567	38.0878	225	179	126	108	35.2665	19.7492	28.0564	16.9279	36.6771	52.1944	44.9843	63.3229	55.0157	47.8056	157	174	146	161	24.6082	22.884
NG_027719.1:5135-5440,20882-20908,23068-23156,24829-24898,29730-29877,32835-32889,36491-36590,39915-40001,43651-43809,48771-48882,50909-51040,51933-52066,53301-53450_Homo_sapiens_glutathione-disulfide_reductase_(GSR),_RefSeqGene_(LRG_1167)_on_chromosome_8;_nuclear_gene_for_mitochondrial_product	PYCR2	386	398	342	443	24.6017	25.3665	21.7973	28.2345	53.601	52.8362	50.0319	46.399	49.9681	47.1638	153	66	110	194	29.2543	21.0325	12.6195	37.0937	58.1262	66.348	49.7132	41.8738	50.2868	33.652	142	149	129	103	27.1511	24.6654	28.4895	19.6941	44.3595	46.8451	48.1836	55.6405	51.8164	53.1549	91	127	159	146	17.3996	30.4015
NG_023362.1:6020-6078,10383-10605,13786-13884,16891-16997,18059-18212_Homo_sapiens_glutathione_S-transferase_omega_1_(GSTO1),_RefSeqGene_on_chromosome_10	AKAP8	188	133	160	161	29.2835	20.7165	24.9221	25.0779	45.7944	54.3614	50	54.2056	50	45.6386	66	44	43	61	30.8411	20.0935	20.5607	28.5047	48.5981	59.3458	49.0654	51.4019	50.9346	40.6542	79	64	38	33	36.9159	17.757	29.9065	15.4206	33.1776	52.3364	45.3271	66.8224	54.6729	47.6636	43	52	52	67	20.0935	24.2991
NG_007121.2:5026-5092,10479-10520,10618-10688,12634-12767,15267-15405,17343-17462,19328-19430,34447-34569,35061-35179,36996-37052,39733-39842,45426-45560,48302-48473,51845-51931,54390-54530,54984-55052,55850-56045,57198-57312,57994-58139,58227-58372_Homo_sapiens_hydroxyacyl-CoA_dehydrogenase_trifunctional_multienzyme_complex_subunit_alpha_(HADHA),_RefSeqGene_(LRG_747)_on_chromosome_2;_nuclear_gen…	RPL11	654	486	542	610	28.534	21.2042	23.6475	26.6143	47.8185	55.1483	50.2618	52.1815	49.7382	44.8517	224	110	151	279	29.3194	19.7644	14.3979	36.5183	56.2827	65.8377	50.9162	43.7173	49.0838	34.1623	231	235	166	132	30.2356	21.7277	30.7592	17.2775	39.0052	47.5131	48.0366	60.9948	51.9634	52.4869	199	197	169	199	26.0471	22.1204
NG_023249.1:c4956-4291_Homo_sapiens_hydroxyacylglutathione_hydrolase_(HAGH),_RefSeqGene_on_chromosome_16;_nuclear_gene_for_mitochondrial_product	ABCF1	151	182	124	209	22.6727	27.3273	18.6186	31.3814	58.7087	54.0541	50	41.2913	50	45.9459	63	37	44	78	28.3784	19.8198	16.6667	35.1351	54.955	63.5135	51.8018	45.045	48.1982	36.4865	64	64	52	42	28.8288	23.4234	28.8288	18.9189	42.3423	47.7477	47.7477	57.6577	52.2523	52.2523	24	23	86	89	10.8108	38.7387
NG_012841.1:5044-5131,18422-18561,24359-24497,27063-27183,35460-35647,38543-38694,43935-43982,44249-44381,51284-51380,53832-53916,69167-69259_Homo_sapiens_interleukin_13_receptor_subunit_alpha_1_(IL13RA1),_RefSeqGene_on_chromosome_X	DAG1	394	273	326	291	30.6854	21.2617	25.3894	22.6636	43.9252	53.3489	48.053	56.0748	51.947	46.6511	143	80	89	116	33.4112	20.7944	18.6916	27.1028	47.8972	60.514	45.7944	52.1028	54.2056	39.486	150	116	81	81	35.0467	18.9252	27.1028	18.9252	37.8505	53.972	46.028	62.1495	53.972	46.028	101	130	103	94	23.5981	24.0654
NG_027684.1:16761-17151,18500-18615,18690-18849,19311-19344,21430-21571,22305-22446,22648-23397,23831-23982,24066-24127,24676-24778,25015-25100,25483-25583,26332-26402,26474-26581,27024-27094,27828-27948,28223-28387,28602-28704,28840-29001,29598-30251,30679-30734_Homo_sapiens_inverted_formin_2_(INF2),_RefSeqGene_on_chromosome_14	CTTN	734	1283	570	1163	19.5733	34.2133	15.2	31.0133	65.2267	50.5867	46.2133	34.7733	53.7867	49.4133	259	138	418	435	20.72	33.44	11.04	34.8	68.24	55.52	45.84	31.76	54.16	44.48	360	309	352	229	28.8	28.16	24.72	18.32	46.48	47.12	43.04	53.52	56.96	52.88	115	123	513	499	9.2	41.04
NG_050682.1:5586-5735,17602-17685,18236-18319,23908-24021,24230-24314,25640-25706,28046-28190,29230-29359,31593-31690,34523-34714,36477-36564,37262-37341,37778-37869,38521-38627,39679-39798,40184-40313,40783-40837,41069-41172,41641-41685,41895-42014,44625-44778,45844-45912,46720-46795,47149-47262,47636-47684,48747-48914,49291-49391,49590-49662,49876-50032,50144-50221_Homo_sapiens_integrator_compl…	VIM	794	817	682	836	25.3755	26.1106	21.7961	26.7178	52.8284	52.0933	48.5139	47.1716	51.4861	47.9067	279	161	292	311	26.7498	27.9962	15.4362	29.8178	57.814	56.5676	45.2541	42.186	54.7459	43.4324	344	315	209	175	32.9818	20.0384	30.2013	16.7785	36.8169	49.7603	46.9799	63.1831	53.0201	50.2397	171	206	316	350	16.395	30.2972
[truncated: 9 more columns]

## Sheet: RSCU
Name of genes	TTT	TTC	TTA	TTG	CTT	CTC	CTA	CTG	ATT	ATC	ATA	GTT	GTC	GTA	GTG	TCT	TCC	TCA	TCG	AGT	AGC	CCT	CCC	CCA	CCG	ACT	ACC	ACA	ACG	GCT	GCC	GCA	GCG	TAT	TAC	CAT	CAC	CAA	CAG	AAT	AAC	AAA	AAG	GAT	GAC	GAA	GAG	TGT	TGC
AAMP	0	2	0	0.545	0	2.727	0.545	2.182	1.2	1.8	0	0.5	0.5	0.5	2.5	1	3	0	0	0.5	1.5	1.333	1.333	0.444	0.889	0	2	0.667	1.333	1.556	1.333	0.222	0.889	1	1	1	1	0.333	1.667	0.333	1.667	0.2	1.8	0.667	1.333	0.889	1.111	2	0
AKAP9	1.238	0.762	0	0.59	0.984	1.18	0.59	2.656	1.143	1.571	0.286	0.316	1.474	0.316	1.895	1.472	1.585	0.906	0	0.566	1.472	1.208	1.358	1.208	0.226	1.059	1.412	1.176	0.353	1.053	2	0.842	0.105	1.2	0.8	0.889	1.111	0.588	1.412	1	1	0.571	1.429	1.111	0.889	0.615	1.385	0.933	1.067
ABCD3	1.467	0.533	0.825	0.975	1.425	0.975	0.375	1.425	1.5	0.682	0.818	0.733	0.867	1	1.4	0.808	0.346	1.615	0.577	1.615	1.038	1.043	1.217	1.565	0.174	1.302	0.93	1.581	0.186	1.459	0.757	1.459	0.324	1.565	0.435	1.3	0.7	0.667	1.333	1.091	0.909	1.143	0.857	1.419	0.581	1.471	0.529	1.2	0.8
ABCB7	1	1	0.951	1.024	1.317	0.805	0.659	1.244	1.61	0.732	0.659	1.826	0.783	0.696	0.696	1.692	0.154	0.923	0.308	2.462	0.462	1.905	0.571	1.524	0	1.241	0.138	2.207	0.414	1.5	1.25	0.625	0.625	1.062	0.938	1.529	0.471	0.957	1.043	1.308	0.692	1.023	0.977	1.286	0.714	1.368	0.632	1.111	0.889
ZFR	0.696	1.304	0.152	0.608	0.38	1.291	0.228	3.342	0.9	1.9	0.2	0.488	0.976	0.585	1.951	0.857	1.543	1.2	0	0.857	1.543	1.209	1.395	0.93	0.465	0.848	1.576	0.97	0.606	1.161	1.419	1.097	0.323	0.667	1.333	1	1	0.421	1.579	1.214	0.786	0.673	1.327	1.217	0.783	0.724	1.276	0.5	1.5
CTNNB1	1.2	0.8	0.643	0.857	0.857	0.643	0.643	2.357	1.406	0.75	0.844	1.429	0.429	0.429	1.714	2.217	0.261	0.913	0.391	1.957	0.261	1.588	0.588	1.588	0.235	1.684	0.526	1.789	0	1.514	0.757	1.514	0.216	1.545	0.455	1.2	0.8	0.455	1.545	1.259	0.741	1.048	0.952	1.52	0.48	0.667	1.333	1	1
AGPS	0.897	1.103	0.086	0.857	0.686	1.543	0.514	2.314	0.825	1.95	0.225	0.615	1.026	0.308	2.051	0.462	1.692	0.462	0.154	1.077	2.154	1.176	0.941	1.412	0.471	1.2	1.5	0.9	0.4	0.917	1.917	0.667	0.5	0.625	1.375	0.727	1.273	0.3	1.7	0.667	1.333	0.974	1.026	0.8	1.2	0.833	1.167	0.545	1.455
ALG8	1.2	0.8	0.439	1.317	0.878	1.317	0	2.049	1.25	0.75	1	0.571	1.029	0.571	1.829	0.968	1.935	1.548	0.194	0.387	0.968	0.875	0.5	1.75	0.875	1.882	0.235	1.647	0.235	0.683	1.073	1.366	0.878	1.364	0.636	1.4	0.6	0.579	1.421	1.059	0.941	1.267	0.733	0.7	1.3	1	1	1.6	0.4
PABPC1	1.412	0.588	0.364	1.818	0.727	0.909	0.182	2	1.909	0.409	0.682	1.655	0.828	0.276	1.241	1.469	0.735	1.224	0.122	1.347	1.102	1.455	1.091	1.273	0.182	1.846	0.769	0.769	0.615	0.8	1.44	1.44	0.32	1.5	0.5	1.231	0.769	0.71	1.29	1.5	0.5	1.133	0.867	1.25	0.75	1.375	0.625	0.571	1.429
DLG1	1.12	0.88	0.933	2	1.333	0.667	0	1.067	1.5	0.75	0.75	1.375	0.375	1	1.25	0.923	1.077	0.769	0.462	1.385	1.385	1.667	0.833	1.167	0.333	1.143	1.143	1.333	0.381	0.87	1.043	1.739	0.348	1.25	0.75	1.375	0.625	0.556	1.444	1.125	0.875	0.828	1.172	1.294	0.706	1.03	0.97	1.5	0.5
LDHA	1.2	0.8	0.429	0.857	1.114	1.371	0.257	1.971	1.579	1.184	0.237	0.667	0.762	0.667	1.905	1.024	1.317	0.878	0	1.463	1.317	1.467	0.667	1.467	0.4	1.268	1.854	0.585	0.293	1.511	1.244	1.067	0.178	1.385	0.615	1	1	0.375	1.625	0.552	1.448	1.048	0.952	1.037	0.963	1.048	0.952	1.111	0.889
AAMP	1.333	0.667	0	1.2	1.8	0	1.2	1.8	2.1	0.3	0.6	1.333	0.444	0.889	1.333	0.545	1.091	1.091	0	0.545	2.727	0.667	2.667	0.667	0	0.571	2.286	0.571	0.571	0.727	1.091	1.091	1.091	1.429	0.571	0	2	0.889	1.111	1.25	0.75	1.4	0.6	1.273	0.727	1.2	0.8	1	1
AKAP9	0.706	1.294	0.792	1.132	1.132	1.132	0.226	1.585	1.222	1	0.778	1	0.6	0.5	1.9	0.667	2	1	0.333	0.833	1.167	0.87	1.565	0.87	0.696	1.067	1.467	1.2	0.267	0.909	1.818	1.273	0	1	1	1.167	0.833	0.783	1.217	1.217	0.783	1.034	0.966	1.31	0.69	1.077	0.923	1.143	0.857
ABCD3	0.778	1.222	0.517	0.31	0.828	1.552	0	2.793	1.5	1.219	0.281	0.683	1.171	0.585	1.561	1.543	1.886	0.857	0.343	0.514	0.857	0.87	1.913	0.522	0.696	0.348	1.913	1.043	0.696	1.158	1.789	0.842	0.211	1	1	0.875	1.125	0.353	1.647	0.842	1.158	0.64	1.36	0.815	1.185	0.839	1.161	0.889	1.111
ABCB7	1	1	0.5	1	0.5	0.5	0	3.5	0	3	0	0	0	1	3	0	0	3	0	0	3	0	2.222	1.778	0	2	1	1	0	0.8	3.2	0	0	0.5	1.5	1.333	0.667	0.667	1.333	1	1	0.667	1.333	1.25	0.75	1.2	0.8	1	1
ZFR	1.429	0.571	0.222	1.111	1.556	0.444	0.222	2.444	1.2	0.96	0.84	1.053	0.842	0.632	1.474	2.625	0.75	1.5	0	0.375	0.75	1.143	0.286	1.714	0.857	1.895	0.842	1.263	0	2.256	0.513	1.026	0.205	1.333	0.667	1	1	1	1	1.333	0.667	1.176	0.824	1.048	0.952	1.034	0.966	1.143	0.857
CTNNB1	1.091	0.909	0.831	0.923	1.292	0.646	0.554	1.754	1.154	0.923	0.923	1.143	0.229	1.029	1.6	1.37	1.014	1.205	0.027	1.26	1.123	1.642	0.884	1.305	0.168	1.4	0.667	1.467	0.467	1.443	0.656	1.902	0	1	1	1.125	0.875	0.604	1.396	1.208	0.792	1	1	1.322	0.678	1.186	0.814	1.143	0.857
AGPS	1.444	0.556	1.149	1.404	1.277	0.894	0.255	1.021	1.7	0.8	0.5	1.222	0.667	1.222	0.889	1.452	0.581	1.355	0.194	1.839	0.581	1.4	0.5	1.2	0.9	1.872	0.511	1.362	0.255	1.25	0.875	1.625	0.25	1.44	0.56	1.429	0.571	0.971	1.029	1.294	0.706	1.27	0.73	1.529	0.471	1.325	0.675	1.429	0.571
ALG8	0.727	1.273	0	0.343	0.343	1.714	0.171	3.429	1	1.9	0.1	0.267	1.2	0.267	2.267	0.462	3.231	0	0.462	0.462	1.385	0.267	1.6	0.8	1.333	0.333	2.833	0.333	0.5	0.706	2.471	0.353	0.471	0.714	1.286	0.545	1.455	0.154	1.846	0.526	1.474	0	2	0.87	1.13	0.16	1.84	1.2	0.8
PABPC1	0.444	1.556	0	0.188	0.188	1.688	0	3.938	0.5	2.333	0.167	0.2	0.6	0	3.2	0.545	2.182	0	0	1.091	2.182	1.333	1.067	0.8	0.8	0	1.778	0.444	1.778	0.645	2.194	0.645	0.516	0	2	0.667	1.333	0.182	1.818	0.25	1.75	0.25	1.75	0.261	1.739	0.5	1.5	0.25	1.75
DLG1	0.286	1.714	0.25	1.25	0.5	1	0.5	2.5	0.643	2.143	0.214	0	0.727	0.364	2.909	1.2	2	0.8	0	0.8	1.2	0.941	2.118	0.941	0	1.333	2	0.667	0	0.952	1.524	1.333	0.19	0.4	1.6	0.4	1.6	0.8	1.2	1.2	0.8	1.222	0.778	1.429	0.571	0.778	1.222	0.667	1.333
LDHA	0.8	1.2	0	0.375	1.125	0.75	1.125	2.625	2.333	0.667	0	1.091	1.091	0.364	1.455	0	1.2	1.2	0	1.2	2.4	0.667	1.333	2	0	1.714	0.571	1.429	0.286	2.222	1.333	0.444	0	1.75	0.25	2	0	0.8	1.2	0.667	1.333	1.333	0.667	1.25	0.75	1.091	0.909	0	0
COPA	0	2	0	0.545	0	2.727	0	2.727	0.6	2.4	0	0	0	0	4	0	2.25	0	1.5	0.75	1.5	0.421	1.263	0.842	1.474	0	4	0	0	0.308	1.846	0.615	1.231	0	2	0	0	0.333	1.667	0	2	0	2	0	2	0.087	1.913	0	0
PGK1	1.494	0.506	1.433	0.939	1.357	0.431	0.913	0.926	1.469	0.387	1.144	1.618	0.315	1.011	1.056	1.495	0.689	1.397	0.059	1.613	0.748	1.655	0.483	1.724	0.138	1.535	0.525	1.737	0.202	1.56	0.703	1.692	0.044	1.424	0.576	1.532	0.468	1.003	0.997	1.506	0.494	1.32	0.68	1.4	0.6	1.472	0.528	1.45	0.55
HNRNPA1	0	2	0.353	0.706	1.059	0.706	0.706	2.471	0	0.75	2.25	0.5	1	0.5	2	1.333	1.333	1.667	0.333	0.667	0.667	0.923	0.923	1.231	0.923	1.333	1.778	0.889	0	1	1	1.2	0.8	1.778	0.222	1.143	0.857	0.5	1.5	1.2	0.8	0.909	1.091	0.2	1.8	0.625	1.375	1	1
MGP	0.444	1.556	0	0.146	0.585	2.049	0	3.22	0.6	2.4	0	0	0.857	0	3.143	0.522	1.826	1.043	1.043	0.261	1.304	0.545	2.545	0.545	0.364	0.667	1.733	0.933	0.667	0.8	2.88	0.16	0.16	0.222	1.778	0.462	1.538	0.235	1.765	0.308	1.692	0.056	1.944	0.286	1.714	0.122	1.878	0.286	1.714
MLH1	1	1	0	0.686	0.343	1.714	0.343	2.914	0.25	2.5	0.25	0.48	0.8	0.8	1.92	0.316	2.211	0.316	0.632	0.632	1.895	1.091	1.636	0.727	0.545	0.364	2.545	0.727	0.364	1.2	1.7	1	0.1	0.5	1.5	0.889	1.111	0	2	0.4	1.6	0.333	1.667	0.778	1.222	0.6	1.4	1.25	0.75
ACOX1	1.182	0.818	0.444	0.444	1.222	1.667	0.111	2.111	1.538	0.615	0.846	0.914	0.914	0.571	1.6	1.143	1.143	0.286	0.571	2.571	0.286	1.913	0.696	1.391	0	1.12	1.28	0.96	0.64	1.467	1.6	0.667	0.267	1.412	0.588	1.333	0.667	0.556	1.444	1.333	0.667	0.889	1.111	1.333	0.667	1.278	0.722	1.25	0.75
AFF4	1.385	0.615	0.732	1.024	1.463	1.171	0.439	1.171	0.964	1.393	0.643	0.571	0.762	0.762	1.905	1.448	1.448	1.241	0.621	0.828	0.414	1.286	1.143	1.143	0.429	1.333	1.333	1.185	0.148	1.796	1.143	0.735	0.327	1.385	0.615	1	1	0.556	1.444	1.053	0.947	1.111	0.889	1.158	0.842	0.919	1.081	1.25	0.75
FECH	1.149	0.851	0.818	1.159	1.091	1.159	0.409	1.364	1.688	0.938	0.375	1.176	0.824	0.941	1.059	0.947	1.579	1.579	0.632	0.632	0.632	1.333	1.63	1.037	0	1.379	0.828	1.517	0.276	1.412	0.824	1.412	0.353	1.217	0.783	1.6	0.4	0.833	1.167	1.429	0.571	1.333	0.667	1.273	0.727	1.467	0.533	1.231	0.769
RPS27A	1.467	0.533	0.667	0.778	1.111	0.889	0.778	1.778	1.08	1.08	0.84	1.185	1.037	0.444	1.333	1.65	0.75	1.5	0	1.2	0.9	2	0.333	1.333	0.333	1.6	1.4	0.8	0.2	1.143	1.429	1.429	0	1.429	0.571	1.429	0.571	0.615	1.385	1.286	0.714	0.923	1.077	1.273	0.727	1.455	0.545	1.571	0.429
AAAS	1.586	0.414	1.038	1.269	1.385	0.577	0.346	1.385	1.231	1	0.769	1.231	0.308	1.641	0.821	2.195	0.439	1.317	0.293	1.317	0.439	1.931	0.552	1.103	0.414	1.231	0.615	1.846	0.308	1.434	0.604	1.057	0.906	1.273	0.727	1.765	0.235	1.13	0.87	1.556	0.444	1.077	0.923	1.091	0.909	1.156	0.844	1.286	0.714
GSTO1	0.182	1.818	0	0.176	0.176	1.588	0.353	3.706	0.2	2.6	0.2	0	1.697	0.121	2.182	0.545	2.545	0.545	0.364	0.364	1.636	0.444	2.667	0.222	0.667	0.727	1.636	0.545	1.091	0.516	2.323	0.258	0.903	0	2	0	2	0	2	0.308	1.692	0.235	1.765	0.25	1.75	0.308	1.692	0	2
LARS2	0.25	1.75	0	0.429	0.214	1.714	0.214	3.429	0.158	2.842	0	0.174	1.043	0.174	2.609	0	2.182	0.545	0.545	0	2.727	0	3	0	1	0.333	2.667	0.333	0.667	1.474	2.316	0	0.211	0.75	1.25	0.667	1.333	0	2	0.364	1.636	0	2	0.667	1.333	0.286	1.714	0.667	1.333
FUS	0.8	1.2	0.578	1.333	1.022	0.578	0.711	1.778	1.317	1.244	0.439	0.852	0.787	0.984	1.377	1.236	0.995	0.814	0.422	1.327	1.206	1.519	0.886	1.443	0.152	1.122	1.073	1.659	0.146	1.415	1.073	1.415	0.098	1.086	0.914	0.78	1.22	0.638	1.362	0.718	1.282	0.983	1.017	0.919	1.081	1.01	0.99	1.667	0.333
GCLC	1.31	0.69	0.962	1.008	0.733	0.687	0.87	1.74	1.776	0.551	0.673	0.655	0.582	1.091	1.673	1.099	0.817	0.785	0.314	1.037	1.948	1.435	0.794	0.947	0.824	1.465	0.845	1.183	0.507	1.133	1.2	1.267	0.4	0.947	1.053	1.314	0.686	0.535	1.465	1.024	0.976	0.964	1.036	1.178	0.822	1.161	0.839	1.385	0.615
ACVR1B	0.222	1.778	0	0.125	0.125	1.75	0.125	3.875	0	3	0	0.182	0.364	0	3.455	0.214	1.5	0	0.643	0.214	3.429	0.138	2.069	0.138	1.655	0.286	2	0	1.714	0.25	2.5	0.25	1	0.118	1.882	0	2	0	2	0	2	0.091	1.909	0.077	1.923	0.087	1.913	0	2
INTS3	0.125	1.875	0	0.545	0.273	1.273	0.182	3.727	0	2.5	0.5	0.129	0.645	0.129	3.097	1.091	1.091	0.273	1.091	0	2.455	0.387	1.548	0.774	1.29	0.615	1.846	0	1.538	0.25	1.938	0.188	1.625	0.5	1.5	0.4	1.6	0	2	0.25	1.75	0	2	0.5	1.5	0.312	1.688	0.2	1.8
NPC2	0.667	1.333	0.145	0.545	0.182	0.618	0.436	4.073	0.45	2.4	0.15	0.216	0.811	0.297	2.676	0.832	1.314	1.007	0.46	0.504	1.883	1.106	1.567	1	0.327	0.826	1.806	0.852	0.516	0.954	2.078	0.655	0.313	1	1	0.294	1.706	0.128	1.872	0.615	1.385	0.218	1.782	0.595	1.405	0.333	1.667	0.783	1.217
B2M	0.429	1.571	0	0	0.146	1.463	0	4.39	0.652	2.348	0	0.118	1.412	0	2.471	0.486	2.595	0.486	0.973	0	1.459	0.154	2.154	0.923	0.769	0.571	1.905	0.762	0.762	0.429	2.571	0.286	0.714	0.211	1.789	0	2	0	2	0.364	1.636	0.348	1.652	0.286	1.714	0	2	0.444	1.556
ILK	1.333	0.667	0	0.353	1.412	0.706	0	3.529	0.273	2.455	0.273	0.343	1.029	0.343	2.286	0.293	2.049	0.732	0.878	0.585	1.463	1.412	1.412	0.706	0.471	0.364	1.455	1.091	1.091	1.167	1.833	0.417	0.583	0.857	1.143	0.667	1.333	0.439	1.561	0.6	1.4	0.784	1.216	0.889	1.111	0.37	1.63	0.667	1.333
CHST7	0.857	1.143	0.091	0.727	0.818	1.364	0.455	2.545	1.277	1.723	0	0.493	0.767	0.493	2.247	0.618	1.676	1.324	0.441	0.794	1.147	1.284	1.505	0.917	0.294	0.683	2	0.878	0.439	1.312	1.75	0.688	0.25	0.667	1.333	0.522	1.478	0.222	1.778	0.583	1.417	0.468	1.532	0.711	1.289	0.458	1.542	1	1
ELAC2	1.467	0.533	0.759	1.448	1.31	0.828	0.345	1.31	0.857	1.114	1.029	0.846	0.615	1.154	1.385	1.585	0.792	0.792	0.113	1.245	1.472	1.455	0.848	1.333	0.364	1.231	1.128	1.436	0.205	1.263	1.404	1.263	0.07	1.368	0.632	1.375	0.625	0.76	1.24	1.161	0.839	1.168	0.832	1.556	0.444	1.365	0.635	1	1
ZXDA	1.391	0.609	0	1.412	1.529	0.941	0.588	1.529	1.031	1.219	0.75	0.8	0.571	1.029	1.6	1.467	0.133	0.933	0.267	1.867	1.333	1.22	0.61	1.22	0.949	0.93	1.674	1.023	0.372	1.288	1.356	0.746	0.61	1.448	0.552	0.909	1.091	0.564	1.436	1.043	0.957	0.938	1.062	1.302	0.698	0.927	1.073	1.5	0.5
NDUFA4	1.241	0.759	1.161	1.161	1.645	0.774	0.581	0.677	1.433	0.761	0.806	1.371	0.743	1.029	0.857	1.553	0.776	1.059	0.071	1.412	1.129	1.455	0.655	1.673	0.218	1.306	0.49	1.878	0.327	1.2	0.96	1.76	0.08	1.31	0.69	1.739	0.261	0.682	1.318	1.256	0.744	1.41	0.59	1.5	0.5	1.474	0.526	2	0
AAMP	1.111	0.889	0.2	0.8	0.8	1.4	0.6	2.2	1.636	1.091	0.273	1.156	0.8	0.533	1.511	1.385	1.154	0.923	0.923	0.923	0.692	1.436	1.026	1.333	0.205	1.333	1.037	1.63	0	1.412	0.941	1.333	0.314	1.2	0.8	1.2	0.8	0	2	1	1	1.037	0.963	1.2	0.8	1.034	0.966	1	1
ACAD9	0.867	1.133	0.261	1.174	1.174	1.957	0.261	1.174	1.44	1.08	0.48	0.6	1.2	0.6	1.6	0.649	0.649	1.135	0.649	1.946	0.973	2	0.75	0.75	0.5	0.889	1.333	1.333	0.444	1.5	1.167	1.333	0	0.889	1.111	1	1	0.235	1.765	1.25	0.75	0.933	1.067	0.667	1.333	0.833	1.167	1.2	0.8
DDB1	0.286	1.714	0	0.129	0.129	1.871	0.065	3.806	0.706	2.294	0	0	0.83	0.075	3.094	0.125	1.5	0.25	1.5	0.5	2.125	0.7	2.2	0.5	0.6	0.49	2.367	0.653	0.49	0.649	2.811	0.324	0.216	0.364	1.636	0.444	1.556	0.154	1.846	0.308	1.692	0.188	1.812	0.632	1.368	0.047	1.953	0.462	1.538
CD63	0.857	1.143	0.27	0.944	0.876	1.348	0.067	2.494	0.892	1.459	0.649	0.889	1.037	0.222	1.852	1.158	1.053	0.211	0.737	1.368	1.474	0.727	1.309	1.527	0.436	0.457	1.829	1.257	0.457	0.923	1.723	0.738	0.615	0.4	1.6	0.312	1.688	0.267	1.733	0.636	1.364	0.615	1.385	0.714	1.286	0.8	1.2	1.091	0.909
JAGN1	0.833	1.167	0.522	0.783	0.783	1.043	0.391	2.478	1.435	1.174	0.391	1.043	1.739	0.174	1.043	1.355	1.548	0.968	0	0.194	1.935	1.143	1.143	1	0.714	1.043	1.043	1.565	0.348	0.8	1.6	1.2	0.4	0.8	1.2	1.167	0.833	0.696	1.304	0.933	1.067	0.583	1.417	0.667	1.333	0.857	1.143	1.2	0.8
BCAP31	0	2	0	0.375	1.125	1.125	0.75	2.625	0.75	2.25	0	0	1	1	2	0.947	1.263	0.316	0	0.947	2.526	1.4	1.4	1	0.2	0.923	2.154	0.923	0	1.143	2.286	0.571	0	0	2	0.667	1.333	0	2	0	0	0.857	1.143	0.4	1.6	0.571	1.429	1	1
HAGH	1.467	0.533	0.48	0.72	3.12	0.48	0.72	0.48	1.059	0.706	1.235	1.429	0.714	1.143	0.714	1.966	0.207	0.31	0.31	1.759	1.448	1.763	0.136	1.763	0.339	1.846	0.821	1.128	0.205	1.294	1.176	1.412	0.118	1.625	0.375	0.933	1.067	0.333	1.667	1.364	0.636	1.484	0.516	1.349	0.651	1.303	0.697	2	0
ALAD	0.615	1.385	0	0.182	0	1.091	0.909	3.818	0.429	2.357	0.214	0.364	0.727	0.364	2.545	0.48	0.96	0.72	0.48	0.48	2.88	1.037	1.63	1.185	0.148	0.571	1.429	0.857	1.143	1.44	2.08	0.32	0.16	0.545	1.455	1	1	0.348	1.652	0.8	1.2	0.25	1.75	0.75	1.25	0.462	1.538	1.091	0.909
HDAC1	0.8	1.2	0	0	0.6	1.2	0.6	3.6	1.286	1.286	0.429	0	0.8	0.533	2.667	0.6	3.6	0	0.6	0	1.2	0.8	2.4	0	0.8	0	1	1.5	1.5	0	2.286	0.571	1.143	0	2	0	2	0	2	0.222	1.778	0	2	0.667	1.333	0.286	1.714	0	2
YY1	1.481	0.519	0.75	1.071	0.857	1.071	0.321	1.929	1.2	0.975	0.825	0.842	0.737	0.737	1.684	1.867	1.067	1.067	0.133	1.2	0.667	0.903	0.903	1.935	0.258	1	0.875	1.875	0.25	1.5	1.25	1.25	0	0.917	1.083	1.176	0.824	0.526	1.474	0.97	1.03	0.8	1.2	1.1	0.9	0.941	1.059	1.286	0.714
PYCR2	1	1	0.419	0.419	1.116	0.698	0.14	3.209	0.931	1.448	0.621	1.091	1.091	0.455	1.364	0.529	1.059	0.882	0.353	0.882	2.294	0.429	1.714	0.857	1	0.625	1.625	1	0.75	0.83	1.962	0.755	0.453	1.538	0.462	1.25	0.75	0.364	1.636	0.824	1.176	0.824	1.176	1.333	0.667	1.067	0.933	1.2	0.8
AKAP8	1.385	0.615	0.692	0.692	0.231	0.692	0.923	2.769	0.6	2.4	0	0.889	1.333	0.889	0.889	2.182	0.545	0.545	0	1.091	1.636	0.667	1.333	1.333	0.667	1.333	1.333	0.444	0.889	1.091	1.818	1.091	0	0.75	1.25	1	1	0.667	1.333	1.4	0.6	0.818	1.182	0.889	1.111	0.909	1.091	1.2	0.8
RPL11	1.226	0.774	0.32	0.8	1.04	0.72	0.88	2.24	1.174	1.37	0.457	0.875	0.75	0.5	1.875	1.5	1	1.5	0	1.25	0.75	1.818	0.606	1.333	0.242	1.053	1.158	1.684	0.105	1.27	1.333	0.889	0.508	1.111	0.889	1.333	0.667	0.812	1.188	1.059	0.941	0.845	1.155	1.053	0.947	1.304	0.696	0.615	1.385
ABCF1	0.667	1.333	0	1.263	0	1.263	0	3.474	0.462	2.077	0.462	0.667	1.333	0	2	0.4	2.8	0	0.4	0.4	2	0.5	2	0.75	0.75	1.2	0.8	0.8	1.2	0.471	0.941	0.706	1.882	0.75	1.25	0	2	0	2	0	2	0.235	1.765	0.75	1.25	0.632	1.368	0	2
DAG1	1.375	0.625	0.5	0.5	0.5	1.833	0.667	2	1.286	0.536	1.179	0.69	1.379	0.69	1.241	1.091	1.273	0.545	0	1.636	1.455	1.857	0.571	1.286	0.286	1.5	1	1.333	0.167	0.923	1.231	0.923	0.923	1	1	0.889	1.111	1.412	0.588	1.429	0.571	1	1	1.263	0.737	1.03	0.97	1.067	0.933
CTTN	0.429	1.571	0	0.264	0.264	1.17	0.226	4.075	0.387	2.613	0	0.274	1.205	0.055	2.466	0.566	1.811	0.226	0.566	0.34	2.491	0.608	2.208	0.96	0.224	0.314	1.961	1.098	0.627	0.567	2.233	0.7	0.5	0.154	1.846	0.353	1.647	0.182	1.818	0.069	1.931	0.156	1.844	0.657	1.343	0.155	1.845	0.522	1.478
VIM	1.081	0.919	0.085	0.638	0.511	1.362	0.638	2.766	1.118	1.529	0.353	0.923	1.154	0.538	1.385	0.706	1.412	0.706	0.424	1.059	1.694	1.277	1.277	1.277	0.17	0.909	1.364	1	0.727	0.778	1.889	0.944	0.389	0.636	1.364	0.5	1.5	0.25	1.75	0.909	1.091	0.656	1.344	0.881	1.119	0.635	1.365	0.815	1.185
[truncated: 10 more columns]
